# Supplementary material for: Structural basis for antibiotic transport and inhibition in PepT2
Source: Nat Commun. 2024 Oct 9;15:8755. doi: 10.1038/s41467-024-53096-6 (PMC11464717; doi:10.1038/s41467-024-53096-6)
Supplement: Supplementary file 4 — Source Data [file 41467_2024_53096_MOESM4_ESM.xlsx]

## Sheet: Fig 1c & d & 5a
Fig 1c							Fig 1d
Ala-Ala	Cefadroxil	Amoxicillin	Cloxacillin	Cefaclor			Ala-Ala	Cefadroxil	Amoxacillin	Cloxacillin	No substrate	Cloxacillin (10 mM)	LZNP
34.6	19	225	180	55			100	117	29	4.1	5	2.7	3.8
31.2	22	301	220	58			99.8	120.6	39.2	3.2	3.4	1.2	4.1
29.4	17	280	210	42			108.7	118	34.1	4	2.1	5.4	6.1
							97.1	125	35	1	1	3.4	5.4
							95.2	128	28	3.1	4.2	2.5
Fig 5a
No substrate	Ala-Ala (0.5 mM)	Moxalactam (1 mM)	Cefaclor (0.5 mM)	Ceftibuten (4 mM)	Benzylpenicillin (10 mM)	Ampicillin (1 mM)
5.6	97.2	5.6	82	6.7	7.2	14.3
4.2	101.1	5.3	72.2	5.6	6.8	13.7
6.2	99.1	6.5	77.1	6.9	6.2	9.8
4.5	100.3	4.2	71.3	5.6	4.1	15.3

## Sheet: Table 1
				Replicate
Ligand	E56	1	2	3	4	5	6 (CLX only)	Average
Cefadroxil	unprot	13.411	12.906	13.128	9.293	11.23		11.9936
Cefadroxil	prot	17.733	18.948	18.274	17.904	17.419		18.0556
Amoxicillin	unprot	12.7403	8.115	11.34	10.151	failed		10.5866
Amoxicillin	prot	9.9248	8.4348	7.2668	failed	9.9758		8.90055
		No mean, we give highest equilibrated pose
Cloxacillin	unprot	6.817	failed	-0.712	0.419	failed	0.297	n/a
Cloxacillin	prot	0.985	-1.004	-2.631	5.488	2.253	4.329
